# Supplementary material for: GNN Codon Adjacency Tunes Protein Translation
Source: Int J Mol Sci. 2024 May 29;25(11):5914. doi: 10.3390/ijms25115914 (PMC11172435; doi:10.3390/ijms25115914)
Supplement: Supplementary file 1 [file ijms-25-05914-s001.zip]

Archive with 1 entries (1 files):
- ijms-3031800-supplementary.pdf
